# Supplementary material for: Prediction of One‐Dimensional Metallicity and π‐Band Superconductivity in Rhodizonate Radical Pancakes
Source: Angew Chem Int Ed Engl. 2025 Sep 25;64(47):e202507041. doi: 10.1002/anie.202507041 (PMC12624317; doi:10.1002/anie.202507041)
Supplement: Supplementary file 2 — Supporting Information [file ANIE-64-e202507041-s002.zip]

Archive with 10 entries (9 files):
- anie202507041-sup-0002-SuppMat/
- anie202507041-sup-0002-SuppMat/K2C6O6_exp.cif
- anie202507041-sup-0002-SuppMat/K2C6O6_exp_opt_PBE-D3BJ.cif
- anie202507041-sup-0002-SuppMat/K3.5C6O6_PBE-D3BJ.cif
- anie202507041-sup-0002-SuppMat/K3C6O6_HSE06-D3BJ.cif
- anie202507041-sup-0002-SuppMat/K3C6O6_PBE-D3BJ.cif
- anie202507041-sup-0002-SuppMat/K4C6O6_modulated_PBE-D3BJ.cif
- anie202507041-sup-0002-SuppMat/K4C6O6_PBE-D3BJ.cif
- anie202507041-sup-0002-SuppMat/K5C6O6_PBE-D3BJ.cif
- anie202507041-sup-0002-SuppMat/K6C6O6_PBE-D3BJ.cif
