# Supplementary material for: Prediction of One‐Dimensional Metallicity and π‐Band Superconductivity in Rhodizonate Radical Pancakes
Source: Angew Chem Int Ed Engl. 2025 Sep 25;64(47):e202507041. doi: 10.1002/anie.202507041 (PMC12624317; doi:10.1002/anie.202507041)
Supplement: Supplementary file 2 — Supporting Information [file ANIE-64-e202507041-s002.zip › anie202507041-sup-0002-SuppMat/K2C6O6_exp.cif]

#======================================================================
# CRYSTAL DATA
#----------------------------------------------------------------------
data_VESTA_phase_1

_chemical_name_common                  '2K 1+, C6 O6 2-'
_cell_length_a                         8.426000
_cell_length_b                         12.011000
_cell_length_c                         15.671000
_cell_angle_alpha                      90.000000
_cell_angle_beta                       90.000000
_cell_angle_gamma                      90.000000
_cell_volume                           1585.978477
_space_group_name_H-M_alt              'P 1'
_space_group_IT_number                 1

loop_
_space_group_symop_operation_xyz
   'x, y, z'

loop_
   _atom_site_label
   _atom_site_occupancy
   _atom_site_fract_x
   _atom_site_fract_y
   _atom_site_fract_z
   _atom_site_adp_type
   _atom_site_U_iso_or_equiv
   _atom_site_type_symbol
   K1         1.0     0.375000     0.524050     0.375000    Uiso  ? K
   K2         1.0     0.625000     0.475950     0.625000    Uiso  ? K
   K3         1.0     0.375000     0.225950     0.375000    Uiso  ? K
   K4         1.0     0.625000     0.774050     0.625000    Uiso  ? K
   K5         1.0     0.375000     0.024050     0.875000    Uiso  ? K
   K6         1.0     0.625000     0.975950     0.125000    Uiso  ? K
   K7         1.0     0.375000     0.725950     0.875000    Uiso  ? K
   K8         1.0     0.625000     0.274050     0.125000    Uiso  ? K
   K9         1.0     0.875000     0.524050     0.875000    Uiso  ? K
   K10        1.0     0.125000     0.475950     0.125000    Uiso  ? K
   K11        1.0     0.875000     0.225950     0.875000    Uiso  ? K
   K12        1.0     0.125000     0.774050     0.125000    Uiso  ? K
   K13        1.0     0.875000     0.024050     0.375000    Uiso  ? K
   K14        1.0     0.125000     0.975950     0.625000    Uiso  ? K
   K15        1.0     0.875000     0.725950     0.375000    Uiso  ? K
   K16        1.0     0.125000     0.274050     0.625000    Uiso  ? K
   C1         1.0     0.625000     0.625000     0.219400    Uiso  ? C
   C2         1.0     0.375000     0.375000     0.780600    Uiso  ? C
   C3         1.0     0.125000     0.125000     0.219400    Uiso  ? C
   C4         1.0     0.875000     0.875000     0.780600    Uiso  ? C
   C5         1.0     0.125000     0.625000     0.530600    Uiso  ? C
   C6         1.0     0.875000     0.375000     0.469400    Uiso  ? C
   C7         1.0     0.625000     0.125000     0.530600    Uiso  ? C
   C8         1.0     0.375000     0.875000     0.469400    Uiso  ? C
   C9         1.0     0.625000     0.125000     0.719400    Uiso  ? C
   C10        1.0     0.375000     0.875000     0.280600    Uiso  ? C
   C11        1.0     0.125000     0.625000     0.719400    Uiso  ? C
   C12        1.0     0.875000     0.375000     0.280600    Uiso  ? C
   C13        1.0     0.125000     0.125000     0.030600    Uiso  ? C
   C14        1.0     0.875000     0.875000     0.969400    Uiso  ? C
   C15        1.0     0.625000     0.625000     0.030600    Uiso  ? C
   C16        1.0     0.375000     0.375000     0.969400    Uiso  ? C
   C17        1.0     0.473300     0.619900     0.172060    Uiso  ? C
   C18        1.0     0.526700     0.380100     0.827940    Uiso  ? C
   C19        1.0     0.276700     0.130100     0.172060    Uiso  ? C
   C20        1.0     0.723300     0.869900     0.827940    Uiso  ? C
   C21        1.0     0.276700     0.619900     0.577940    Uiso  ? C
   C22        1.0     0.723300     0.380100     0.422060    Uiso  ? C
   C23        1.0     0.473300     0.130100     0.577940    Uiso  ? C
   C24        1.0     0.526700     0.869900     0.422060    Uiso  ? C
   C25        1.0     0.473300     0.119900     0.672060    Uiso  ? C
   C26        1.0     0.526700     0.880100     0.327940    Uiso  ? C
   C27        1.0     0.276700     0.630100     0.672060    Uiso  ? C
   C28        1.0     0.723300     0.369900     0.327940    Uiso  ? C
   C29        1.0     0.276700     0.119900     0.077940    Uiso  ? C
   C30        1.0     0.723300     0.880100     0.922060    Uiso  ? C
   C31        1.0     0.473300     0.630100     0.077940    Uiso  ? C
   C32        1.0     0.526700     0.369900     0.922060    Uiso  ? C
   C33        1.0     0.973300     0.619900     0.672060    Uiso  ? C
   C34        1.0     0.026700     0.380100     0.327940    Uiso  ? C
   C35        1.0     0.776700     0.130100     0.672060    Uiso  ? C
   C36        1.0     0.223300     0.869900     0.327940    Uiso  ? C
   C37        1.0     0.776700     0.619900     0.077940    Uiso  ? C
   C38        1.0     0.223300     0.380100     0.922060    Uiso  ? C
   C39        1.0     0.973300     0.130100     0.077940    Uiso  ? C
   C40        1.0     0.026700     0.869900     0.922060    Uiso  ? C
   C41        1.0     0.973300     0.119900     0.172060    Uiso  ? C
   C42        1.0     0.026700     0.880100     0.827940    Uiso  ? C
   C43        1.0     0.776700     0.630100     0.172060    Uiso  ? C
   C44        1.0     0.223300     0.369900     0.827940    Uiso  ? C
   C45        1.0     0.776700     0.119900     0.577940    Uiso  ? C
   C46        1.0     0.223300     0.880100     0.422060    Uiso  ? C
   C47        1.0     0.973300     0.630100     0.577940    Uiso  ? C
   C48        1.0     0.026700     0.369900     0.422060    Uiso  ? C
   O1         1.0     0.625000     0.625000     0.299400    Uiso  ? O
   O2         1.0     0.375000     0.375000     0.700600    Uiso  ? O
   O3         1.0     0.125000     0.125000     0.299400    Uiso  ? O
   O4         1.0     0.875000     0.875000     0.700600    Uiso  ? O
   O5         1.0     0.125000     0.625000     0.450600    Uiso  ? O
   O6         1.0     0.875000     0.375000     0.549400    Uiso  ? O
   O7         1.0     0.625000     0.125000     0.450600    Uiso  ? O
   O8         1.0     0.375000     0.875000     0.549400    Uiso  ? O
   O9         1.0     0.625000     0.125000     0.799400    Uiso  ? O
   O10        1.0     0.375000     0.875000     0.200600    Uiso  ? O
   O11        1.0     0.125000     0.625000     0.799400    Uiso  ? O
   O12        1.0     0.875000     0.375000     0.200600    Uiso  ? O
   O13        1.0     0.125000     0.125000     0.950600    Uiso  ? O
   O14        1.0     0.875000     0.875000     0.049400    Uiso  ? O
   O15        1.0     0.625000     0.625000     0.950600    Uiso  ? O
   O16        1.0     0.375000     0.375000     0.049400    Uiso  ? O
   O17        1.0     0.344100     0.610340     0.211160    Uiso  ? O
   O18        1.0     0.655900     0.389660     0.788840    Uiso  ? O
   O19        1.0     0.405900     0.139660     0.211160    Uiso  ? O
   O20        1.0     0.594100     0.860340     0.788840    Uiso  ? O
   O21        1.0     0.405900     0.610340     0.538840    Uiso  ? O
   O22        1.0     0.594100     0.389660     0.461160    Uiso  ? O
   O23        1.0     0.344100     0.139660     0.538840    Uiso  ? O
   O24        1.0     0.655900     0.860340     0.461160    Uiso  ? O
   O25        1.0     0.344100     0.110340     0.711160    Uiso  ? O
   O26        1.0     0.655900     0.889660     0.288840    Uiso  ? O
   O27        1.0     0.405900     0.639660     0.711160    Uiso  ? O
   O28        1.0     0.594100     0.360340     0.288840    Uiso  ? O
   O29        1.0     0.405900     0.110340     0.038840    Uiso  ? O
   O30        1.0     0.594100     0.889660     0.961160    Uiso  ? O
   O31        1.0     0.344100     0.639660     0.038840    Uiso  ? O
   O32        1.0     0.655900     0.360340     0.961160    Uiso  ? O
   O33        1.0     0.844100     0.610340     0.711160    Uiso  ? O
   O34        1.0     0.155900     0.389660     0.288840    Uiso  ? O
   O35        1.0     0.905900     0.139660     0.711160    Uiso  ? O
   O36        1.0     0.094100     0.860340     0.288840    Uiso  ? O
   O37        1.0     0.905900     0.610340     0.038840    Uiso  ? O
   O38        1.0     0.094100     0.389660     0.961160    Uiso  ? O
   O39        1.0     0.844100     0.139660     0.038840    Uiso  ? O
   O40        1.0     0.155900     0.860340     0.961160    Uiso  ? O
   O41        1.0     0.844100     0.110340     0.211160    Uiso  ? O
   O42        1.0     0.155900     0.889660     0.788840    Uiso  ? O
   O43        1.0     0.905900     0.639660     0.211160    Uiso  ? O
   O44        1.0     0.094100     0.360340     0.788840    Uiso  ? O
   O45        1.0     0.905900     0.110340     0.538840    Uiso  ? O
   O46        1.0     0.094100     0.889660     0.461160    Uiso  ? O
   O47        1.0     0.844100     0.639660     0.538840    Uiso  ? O
   O48        1.0     0.155900     0.360340     0.461160    Uiso  ? O
