# Supplementary material for: Prediction of One‐Dimensional Metallicity and π‐Band Superconductivity in Rhodizonate Radical Pancakes
Source: Angew Chem Int Ed Engl. 2025 Sep 25;64(47):e202507041. doi: 10.1002/anie.202507041 (PMC12624317; doi:10.1002/anie.202507041)
Supplement: Supplementary file 2 — Supporting Information [file ANIE-64-e202507041-s002.zip › anie202507041-sup-0002-SuppMat/K2C6O6_exp_opt_PBE-D3BJ.cif]

# CIF file created by FINDSYM, version 7.1.3

data_findsym-output
_audit_creation_method FINDSYM

_cell_length_a     8.4664980000
_cell_length_b     11.9991810000
_cell_length_c     15.7653070000
_cell_angle_alpha  90.0000000000
_cell_angle_beta   90.0000000000
_cell_angle_gamma  90.0000000000
_cell_volume       1601.6139646046

_symmetry_space_group_name_H-M "F 2/d 2/d 2/d (origin choice 2)"
_symmetry_Int_Tables_number 70
_space_group.reference_setting '070:-F 2uv 2vw'
_space_group.transform_Pp_abc a,b,c;0,0,0

loop_
_space_group_symop_id
_space_group_symop_operation_xyz
1 x,y,z
2 x,-y+3/4,-z+3/4
3 -x+3/4,y,-z+3/4
4 -x+3/4,-y+3/4,z
5 -x,-y,-z
6 -x,y+1/4,z+1/4
7 x+1/4,-y,z+1/4
8 x+1/4,y+1/4,-z
9 x,y+1/2,z+1/2
10 x,-y+1/4,-z+1/4
11 -x+3/4,y+1/2,-z+1/4
12 -x+3/4,-y+1/4,z+1/2
13 -x,-y+1/2,-z+1/2
14 -x,y+3/4,z+3/4
15 x+1/4,-y+1/2,z+3/4
16 x+1/4,y+3/4,-z+1/2
17 x+1/2,y,z+1/2
18 x+1/2,-y+3/4,-z+1/4
19 -x+1/4,y,-z+1/4
20 -x+1/4,-y+3/4,z+1/2
21 -x+1/2,-y,-z+1/2
22 -x+1/2,y+1/4,z+3/4
23 x+3/4,-y,z+3/4
24 x+3/4,y+1/4,-z+1/2
25 x+1/2,y+1/2,z
26 x+1/2,-y+1/4,-z+3/4
27 -x+1/4,y+1/2,-z+3/4
28 -x+1/4,-y+1/4,z
29 -x+1/2,-y+1/2,-z
30 -x+1/2,y+3/4,z+1/4
31 x+3/4,-y+1/2,z+1/4
32 x+3/4,y+3/4,-z

loop_
_atom_type_symbol
K     
C     
O     

loop_
_atom_site_label
_atom_site_type_symbol
_atom_site_symmetry_multiplicity
_atom_site_Wyckoff_symbol
_atom_site_fract_x
_atom_site_fract_y
_atom_site_fract_z
_atom_site_occupancy
_atom_site_fract_symmform
K1 K  16 f  0.1250000000  0.4743190000  0.1250000000  1.0000000000 0,Dy,0   
C1 C  16 g  0.1250000000  0.1250000000  0.2190650000  1.0000000000 0,0,Dz   
C2 C  32 h -0.0261310000  0.1192700000  0.1718260000  1.0000000000 Dx,Dy,Dz 
O1 O  16 g  0.1250000000  0.1250000000  0.2981920000  1.0000000000 0,0,Dz   
O2 O  32 h  0.8460040000  0.1094190000  0.2106520000  1.0000000000 Dx,Dy,Dz 

# end of cif
