# Supplementary material for: Prediction of One‐Dimensional Metallicity and π‐Band Superconductivity in Rhodizonate Radical Pancakes
Source: Angew Chem Int Ed Engl. 2025 Sep 25;64(47):e202507041. doi: 10.1002/anie.202507041 (PMC12624317; doi:10.1002/anie.202507041)
Supplement: Supplementary file 2 — Supporting Information [file ANIE-64-e202507041-s002.zip › anie202507041-sup-0002-SuppMat/K3.5C6O6_PBE-D3BJ.cif]

#======================================================================
# CRYSTAL DATA
#----------------------------------------------------------------------
data_VESTA_phase_1

_chemical_name_common                  'findsym-output'
_cell_length_a                         6.708597
_cell_length_b                         8.457777
_cell_length_c                         8.988259
_cell_angle_alpha                      118.025902
_cell_angle_beta                       111.786301
_cell_angle_gamma                      90.027229
_cell_volume                           408.409946
_space_group_name_H-M_alt              'P 1'
_space_group_IT_number                 1

loop_
_space_group_symop_operation_xyz
   'x, y, z'

loop_
   _atom_site_label
   _atom_site_occupancy
   _atom_site_fract_x
   _atom_site_fract_y
   _atom_site_fract_z
   _atom_site_adp_type
   _atom_site_U_iso_or_equiv
   _atom_site_type_symbol
   K1         1.0     0.430170    -0.082070     0.606780    Uiso  ? K
   K2         1.0     0.234710     0.457740     0.214930    Uiso  ? K
   K3         1.0     0.234760    -0.013640     0.214860    Uiso  ? K
   K4         1.0     0.747520    -0.064490     0.240380    Uiso  ? K
   K5         1.0    -0.007350    -0.019780     0.731220    Uiso  ? K
   K6         1.0     0.641220     0.128600     0.028170    Uiso  ? K
   K7         1.0     0.747280     0.533670     0.240180    Uiso  ? K
   C1         1.0     0.318410     0.575040    -0.079070    Uiso  ? C
   C2         1.0     0.168030     0.571400     0.615850    Uiso  ? C
   C3         1.0     0.168150     0.273730     0.615990    Uiso  ? C
   C4         1.0     0.110840     0.371480     0.513760    Uiso  ? C
   C5         1.0     0.274260     0.375050     0.819010    Uiso  ? C
   C6         1.0     0.274170     0.673070     0.818880    Uiso  ? C
   C7         1.0     0.702270     0.273940     0.616330    Uiso  ? C
   C8         1.0     0.702200     0.571660     0.616270    Uiso  ? C
   C9         1.0     0.857580     0.575210    -0.078720    Uiso  ? C
   C10        1.0     0.799550     0.673290     0.819320    Uiso  ? C
   C11        1.0     0.799640     0.375250     0.819380    Uiso  ? C
   C12        1.0     0.657220     0.371730     0.514120    Uiso  ? C
   O1         1.0     0.408310     0.664710     0.100280    Uiso  ? O
   O2         1.0     0.130940     0.659150     0.526980    Uiso  ? O
   O3         1.0     0.333320     0.287060    -0.092420    Uiso  ? O
   O4         1.0     0.333230     0.849550    -0.092690    Uiso  ? O
   O5         1.0     0.131160     0.097190     0.527240    Uiso  ? O
   O6         1.0     0.021190     0.281690     0.334170    Uiso  ? O
   O7         1.0     0.650350     0.097430     0.527600    Uiso  ? O
   O8         1.0     0.650240     0.659460     0.527490    Uiso  ? O
   O9         1.0     0.829270     0.287310    -0.091970    Uiso  ? O
   O10        1.0     0.567240     0.281990     0.334520    Uiso  ? O
   O11        1.0    -0.052790     0.664850     0.100640    Uiso  ? O
   O12        1.0     0.829150     0.849790    -0.092070    Uiso  ? O
