# Supplementary material for: Prediction of One‐Dimensional Metallicity and π‐Band Superconductivity in Rhodizonate Radical Pancakes
Source: Angew Chem Int Ed Engl. 2025 Sep 25;64(47):e202507041. doi: 10.1002/anie.202507041 (PMC12624317; doi:10.1002/anie.202507041)
Supplement: Supplementary file 2 — Supporting Information [file ANIE-64-e202507041-s002.zip › anie202507041-sup-0002-SuppMat/K3C6O6_PBE-D3BJ.cif]

#======================================================================
# CRYSTAL DATA
#----------------------------------------------------------------------
data_VESTA_phase_1

_chemical_name_common                  'findsym-output'
_cell_length_a                         8.223102
_cell_length_b                         8.223102
_cell_length_c                         3.372970
_cell_angle_alpha                      90.000000
_cell_angle_beta                       90.000000
_cell_angle_gamma                      120.000000
_cell_volume                           197.521528
_space_group_name_H-M_alt              'P 6/m m m'
_space_group_IT_number                 191

loop_
_space_group_symop_operation_xyz
   'x, y, z'
   '-x, -y, -z'
   '-y, x-y, z'
   'y, -x+y, -z'
   '-x+y, -x, z'
   'x-y, x, -z'
   '-x, -y, z'
   'x, y, -z'
   'y, -x+y, z'
   '-y, x-y, -z'
   'x-y, x, z'
   '-x+y, -x, -z'
   'y, x, -z'
   '-y, -x, z'
   'x-y, -y, -z'
   '-x+y, y, z'
   '-x, -x+y, -z'
   'x, x-y, z'
   '-y, -x, -z'
   'y, x, z'
   '-x+y, y, -z'
   'x-y, -y, z'
   'x, x-y, -z'
   '-x, -x+y, z'

loop_
   _atom_site_label
   _atom_site_occupancy
   _atom_site_fract_x
   _atom_site_fract_y
   _atom_site_fract_z
   _atom_site_adp_type
   _atom_site_U_iso_or_equiv
   _atom_site_type_symbol
   K1         1.0     0.500000     0.000000     0.000000    Uiso  ? K
   C1         1.0     0.897270     0.794530     0.500000    Uiso  ? C
   O1         1.0     0.192270     0.384540     0.500000    Uiso  ? O
