# Supplementary material for: Prediction of One‐Dimensional Metallicity and π‐Band Superconductivity in Rhodizonate Radical Pancakes
Source: Angew Chem Int Ed Engl. 2025 Sep 25;64(47):e202507041. doi: 10.1002/anie.202507041 (PMC12624317; doi:10.1002/anie.202507041)
Supplement: Supplementary file 2 — Supporting Information [file ANIE-64-e202507041-s002.zip › anie202507041-sup-0002-SuppMat/K4C6O6_modulated_PBE-D3BJ.cif]

# CIF file created by FINDSYM, version 7.1.3

data_findsym-output
_audit_creation_method FINDSYM

_cell_length_a     5.6062560000
_cell_length_b     14.5858770000
_cell_length_c     5.7293990000
_cell_angle_alpha  90.0000000000
_cell_angle_beta   101.3256000000
_cell_angle_gamma  90.0000000000
_cell_volume       459.3821351111

_symmetry_space_group_name_H-M "P 1 21/c 1"
_symmetry_Int_Tables_number 14
_space_group.reference_setting '014:-P 2ybc'
_space_group.transform_Pp_abc a,b,c;0,0,0

loop_
_space_group_symop_id
_space_group_symop_operation_xyz
1 x,y,z
2 -x,y+1/2,-z+1/2
3 -x,-y,-z
4 x,-y+1/2,z+1/2

loop_
_atom_type_symbol
K     
C     
O     

loop_
_atom_site_label
_atom_site_type_symbol
_atom_site_symmetry_multiplicity
_atom_site_Wyckoff_symbol
_atom_site_fract_x
_atom_site_fract_y
_atom_site_fract_z
_atom_site_occupancy
_atom_site_fract_symmform
K1 K   4 e  0.2844120000  0.6509440000  0.1434030000  1.0000000000 Dx,Dy,Dz 
K2 K   4 e  0.2817040000  0.1610710000  0.7061130000  1.0000000000 Dx,Dy,Dz 
C1 C   4 e  0.8893600000 -0.0876530000  0.8954580000  1.0000000000 Dx,Dy,Dz 
C2 C   4 e  0.8887610000  0.4087790000  0.4410260000  1.0000000000 Dx,Dy,Dz 
C3 C   4 e  0.2325290000  0.5026930000  0.6474390000  1.0000000000 Dx,Dy,Dz 
O1 O   4 e  0.2251430000  0.6680220000  0.6320830000  1.0000000000 Dx,Dy,Dz 
O2 O   4 e  0.2252330000  0.1612000000  0.2055070000  1.0000000000 Dx,Dy,Dz 
O3 O   4 e  0.4484100000  0.5059320000  0.7591210000  1.0000000000 Dx,Dy,Dz 

# end of cif
