# Supplementary material for: Prediction of One‐Dimensional Metallicity and π‐Band Superconductivity in Rhodizonate Radical Pancakes
Source: Angew Chem Int Ed Engl. 2025 Sep 25;64(47):e202507041. doi: 10.1002/anie.202507041 (PMC12624317; doi:10.1002/anie.202507041)
Supplement: Supplementary file 2 — Supporting Information [file ANIE-64-e202507041-s002.zip › anie202507041-sup-0002-SuppMat/K5C6O6_PBE-D3BJ.cif]

#======================================================================
# CRYSTAL DATA
#----------------------------------------------------------------------
data_VESTA_phase_1

_chemical_name_common                  '4:P1(1)'
_cell_length_a                         5.392175
_cell_length_b                         7.213300
_cell_length_c                         7.218212
_cell_angle_alpha                      99.949196
_cell_angle_beta                       82.482307
_cell_angle_gamma                      97.522774
_cell_volume                           272.464163
_space_group_name_H-M_alt              'P 1'
_space_group_IT_number                 1

loop_
_space_group_symop_operation_xyz
   'x, y, z'

loop_
   _atom_site_label
   _atom_site_occupancy
   _atom_site_fract_x
   _atom_site_fract_y
   _atom_site_fract_z
   _atom_site_adp_type
   _atom_site_U_iso_or_equiv
   _atom_site_type_symbol
   K1         1.0     0.147360     0.937772     0.603577    Uiso  ? K
   K2         1.0     0.781766     0.081399     0.376454    Uiso  ? K
   K3         1.0     0.781914     0.623001     0.917791    Uiso  ? K
   K4         1.0     0.147228     0.396964     0.063041    Uiso  ? K
   K5         1.0     0.465534     0.509276     0.490724    Uiso  ? K
   C1         1.0     0.656594     0.119165     0.880962    Uiso  ? C
   C2         1.0     0.367723     0.092915     0.177924    Uiso  ? C
   C3         1.0     0.367876     0.821961     0.907069    Uiso  ? C
   C4         1.0     0.561116     0.197735     0.073247    Uiso  ? C
   C5         1.0     0.561263     0.926775     0.802381    Uiso  ? C
   C6         1.0     0.272315     0.900576     0.099302    Uiso  ? C
   O1         1.0     0.651930     0.372276     0.149595    Uiso  ? O
   O2         1.0     0.105359     0.799459     0.200250    Uiso  ? O
   O3         1.0     0.652093     0.850457     0.627911    Uiso  ? O
   O4         1.0     0.823416     0.220319     0.779974    Uiso  ? O
   O5         1.0     0.277108     0.647381     0.830785    Uiso  ? O
   O6         1.0     0.276925     0.169170     0.352424    Uiso  ? O
