# Supplementary material for: Prediction of One‐Dimensional Metallicity and π‐Band Superconductivity in Rhodizonate Radical Pancakes
Source: Angew Chem Int Ed Engl. 2025 Sep 25;64(47):e202507041. doi: 10.1002/anie.202507041 (PMC12624317; doi:10.1002/anie.202507041)
Supplement: Supplementary file 2 — Supporting Information [file ANIE-64-e202507041-s002.zip › anie202507041-sup-0002-SuppMat/K6C6O6_PBE-D3BJ.cif]

#======================================================================
# CRYSTAL DATA
#----------------------------------------------------------------------
data_VESTA_phase_1

_chemical_name_common                  'findsym-output'
_cell_length_a                         8.726821
_cell_length_b                         8.202703
_cell_length_c                         7.724014
_cell_angle_alpha                      90.000000
_cell_angle_beta                       103.539009
_cell_angle_gamma                      90.000000
_cell_volume                           537.547122
_space_group_name_H-M_alt              'C 2/m'
_space_group_IT_number                 12

loop_
_space_group_symop_operation_xyz
   'x, y, z'
   '-x, -y, -z'
   '-x, y, -z'
   'x, -y, z'
   'x+1/2, y+1/2, z'
   '-x+1/2, -y+1/2, -z'
   '-x+1/2, y+1/2, -z'
   'x+1/2, -y+1/2, z'

loop_
   _atom_site_label
   _atom_site_occupancy
   _atom_site_fract_x
   _atom_site_fract_y
   _atom_site_fract_z
   _atom_site_adp_type
   _atom_site_U_iso_or_equiv
   _atom_site_type_symbol
   K1         1.0     0.154840     0.283630     0.640120    Uiso  ? K
   K2         1.0     0.170220     0.000000    -0.026870    Uiso  ? K
   C1         1.0     0.029660     0.348060     0.095380    Uiso  ? C
   C2         1.0     0.437670     0.000000     0.808890    Uiso  ? C
   O1         1.0     0.058190     0.204600     0.185310    Uiso  ? O
   O2         1.0     0.365750     0.000000     0.632200    Uiso  ? O
